# Supplementary material for: Correction to: Aging progression of human gut microbiota
Source: BMC Microbiol. 2021 Apr 28;21:129. doi: 10.1186/s12866-021-02200-7 (PMC8080400; doi:10.1186/s12866-021-02200-7)
Supplement: Supplementary file 1 — Additional file 1: Supplementary Table 1. Significant genera from PERMANOVA analysis [file 12866_2021_2200_MOESM1_ESM.xlsx]

## Sheet: ST1
Supplementary table 1. Significant genera from PERMANOVA analysis
P0001	P 001	P005
Alistipes	Abiotrophia	Abiotrophia
Anaerofilum	Actinomyces	Acidocella
Anaerostipes	Agathobacter	Actinomyces
Bifidobacterium	Akkermansia	Adlercreutzia
Bilophila	Alistipes	Agathobacter
Blautia	Anaerofilum	Akkermansia
Butyricicoccus	Anaerostipes	Alistipes
Butyricimonas	Atopobium	Anaerococcus
Christensenellaceae_R-7_group	Bacteroides	Anaerofilum
Christensenellaceae_ge	Bifidobacterium	Anaerofustis
Cloacibacillus	Bilophila	Anaerostipes
Clostridium_sensu_stricto_1	Blautia	Anaerotruncus
Coprococcus_1	Butyricicoccus	Atopobium
Corynebacterium	Butyricimonas	Bacillus
Desulfovibrio	CAG-352	Bacteroides
Dorea	Candidatus_Soleaferrea	Barnesiella
Escherichia-Shigella	Christensenellaceae_R-7_group	Bifidobacterium
Family_XIII_UCG-001	Christensenellaceae_ge	Bilophila
Fusicatenibacter	Cloacibacillus	Blautia
GCA-900066225	Clostridioides	Butyricicoccus
Intestinibacter	Clostridium_sensu_stricto_1	Butyricimonas
Intestinimonas	Collinsella	CAG-352
Izimaplasmatales_ge	Coprococcus_1	Candidatus_Soleaferrea
Lachnospira	Corynebacterium	Catabacter
Lachnospiraceae_ge	DTU014_ge	Christensenellaceae_R-7_group
Methanobrevibacter	Defluviitaleaceae_UCG-011	Christensenellaceae_ge
Negativibacillus	Desulfovibrio	Cloacibacillus
Odoribacter	Dielma	Clostridiales_vadinBB60_group_ge
Parabacteroides	Dorea	Clostridioides
Phascolarctobacterium	Eisenbergiella	Clostridium_sensu_stricto_1
Rhodanobacter	Enterococcus	Collinsella
Ruminiclostridium_5	Erysipelotrichaceae_UCG-003	Coprococcus_1
Ruminiclostridium_9	Escherichia-Shigella	Corynebacterium
Ruminococcaceae_NK4A214_group	Faecalibacterium	DTU014_ge
Ruminococcaceae_UCG-002	Family_XIII_AD3011_group	Defluviitaleaceae_UCG-011
Ruminococcaceae_UCG-005	Family_XIII_UCG-001	Desulfovibrio
Ruminococcaceae_UCG-010	Fusicatenibacter	Dielma
Ruminococcaceae_ge	GCA-900066225	Distigma
Ruminococcus_2	GCA-900066575	Dorea
Sellimonas	GCA-900066755	Eisenbergiella
Subdoligranulum	Gastranaerophilales_ge	Enterobacter
Sutterella	Globicatella	Enterococcus
Veillonella	Granulicatella	Erysipelotrichaceae_UCG-003
unclassified	Harryflintia	Erysipelotrichaceae_ge
	Holdemania	Escherichia-Shigella
	Howardella	FD2005
	Hydrogenoanaerobacterium	Faecalibacterium
	Intestinibacter	Family_XIII_AD3011_group
	Intestinimonas	Family_XIII_UCG-001
	Izimaplasmatales_ge	Fournierella
	Klebsiella	Fusicatenibacter
	Lachnospira	GCA-900066225
	Lachnospiraceae_FCS020_group	GCA-900066575
	Lachnospiraceae_ge	GCA-900066755
	Marvinbryantia	Gastranaerophilales_ge
	Melissococcus	Gemella
	Methanobrevibacter	Globicatella
	Mollicutes_RF39_ge	Granulicatella
	Negativibacillus	Harryflintia
	Odoribacter	Holdemanella
	Oscillibacter	Holdemania
	Oscillospira	Howardella
	Parabacteroides	Hydrogenoanaerobacterium
	Peptococcus	Intestinibacter
	Phascolarctobacterium	Intestinimonas
	Porphyromonas	Izimaplasmatales_ge
	Prevotella_7	Klebsiella
	Rhodanobacter	Lachnospira
	Rikenellaceae_RC9_gut_group	Lachnospiraceae_FCS020_group
	Ruminiclostridium_1	Lachnospiraceae_ND3007_group
	Ruminiclostridium_5	Lachnospiraceae_UCG-003
	Ruminiclostridium_6	Lachnospiraceae_ge
	Ruminiclostridium_9	Marvinbryantia
	Ruminococcaceae_NK4A214_group	Melissococcus
	Ruminococcaceae_UCG-002	Methanobrevibacter
	Ruminococcaceae_UCG-003	Mollicutes_RF39_ge
	Ruminococcaceae_UCG-004	Negativibacillus
	Ruminococcaceae_UCG-005	Odoribacter
	Ruminococcaceae_UCG-007	Oscillibacter
	Ruminococcaceae_UCG-010	Oscillospira
	Ruminococcaceae_UCG-014	Parabacteroides
	Ruminococcaceae_ge	Peptococcus
	Ruminococcus_1	Phascolarctobacterium
	Ruminococcus_2	Porphyromonas
	Sanguibacteroides	Prevotella_7
	Sellimonas	Pygmaiobacter
	Sphaerochaeta	Raoultella
	Streptococcus	Rhodanobacter
	Subdoligranulum	Rikenellaceae_RC9_gut_group
	Sutterella	Rothia
	Turicibacter	Ruminiclostridium
	Tyzzerella_4	Ruminiclostridium_1
	Veillonella	Ruminiclostridium_5
	unclassified	Ruminiclostridium_6
		Ruminiclostridium_9
		Ruminococcaceae_NK4A214_group
		Ruminococcaceae_UCG-002
		Ruminococcaceae_UCG-003
		Ruminococcaceae_UCG-004
		Ruminococcaceae_UCG-005
		Ruminococcaceae_UCG-007
		Ruminococcaceae_UCG-010
		Ruminococcaceae_UCG-011
		Ruminococcaceae_UCG-014
		Ruminococcaceae_ge
		Ruminococcus_1
		Ruminococcus_2
		Sanguibacteroides
		Sellimonas
		Serratia
		Sphaerochaeta
		Staphylococcus
		Streptococcus
		Subdoligranulum
		Sutterella
		Turicibacter
		Tyzzerella_4
		UBA1819
		Veillonella
		unclassified
