# Supplementary material for: Correction to: Aging progression of human gut microbiota
Source: BMC Microbiol. 2021 Apr 28;21:129. doi: 10.1186/s12866-021-02200-7 (PMC8080400; doi:10.1186/s12866-021-02200-7)
Supplement: Supplementary file 2 — Additional file 2: Supplementary Table 2. Genera correlated with aging with Spearman correlation [file 12866_2021_2200_MOESM2_ESM.xlsx]

## Sheet: ST2
Supplementary table 2. Genera correlated with aging with Spearman correlation
Postive	Negative
Alistipes	Bifidobacterium
Butyricimonas
Christensenellaceae_R-7_group
Christensenellaceae_ge
Cloacibacillus
Desulfovibrio
GCA-900066225
Intestinimonas
Odoribacter
Parabacteroides
Phascolarctobacterium
Ruminiclostridium_9
Ruminococcaceae_NK4A214_group
Ruminococcaceae_UCG-002
Ruminococcaceae_UCG-005
Ruminococcaceae_UCG-010
Ruminococcaceae_ge
