# Supplementary material for: Correction to: Aging progression of human gut microbiota
Source: BMC Microbiol. 2021 Apr 28;21:129. doi: 10.1186/s12866-021-02200-7 (PMC8080400; doi:10.1186/s12866-021-02200-7)
Supplement: Supplementary file 3 — Additional file 3: Supplementary Table 3. Critical genera revealed by SPD [file 12866_2021_2200_MOESM3_ESM.xlsx]

## Sheet: ST3
Supplementary table 3. Critical genera revealed by SPD
Genera identified by SPD	Overlapped with PERMANOVA P 005	Overlapped with PERMANOVA P 001	Overlapped with Spearman correlation
Allisonella	0	0	0
Acidocella	1	0	0
Oscillospira	1	1	0
Angelakisella	0	0	0
Parvimonas	0	0	0
Ruminiclostridium_9	1	1	1
Ruminococcaceae_UCG-003	1	1	0
Anaerotruncus	1	0	0
Clostridiales_vadinBB60_group_ge	1	0	0
Cloacibacillus	1	1	1
Corynebacterium	1	1	0
GCA-900066225	1	1	1
Desulfovibrio	1	1	1
Christensenellaceae_R-7_group	1	1	1
Harryflintia	1	1	0
Ruminococcaceae_NK4A214_group	1	1	1
DTU014_ge	1	1	0
Rikenellaceae_RC9_gut_group	1	1	0
Bilophila	1	1	0
GCA-900066755	1	1	0
Lactobacillus	0	0	0
Tyzzerella	0	0	0
Butyricimonas	1	1	1
Odoribacter	1	1	1
Phascolarctobacterium	1	1	1
Butyrivibrio	0	0	0
Prevotellaceae_UCG-003	0	0	0
Senegalimassilia	0	0	0
Oxalobacter	0	0	0
Peptococcus	1	1	0
Parascardovia	0	0	0
Rhodanobacter	1	1	0
Cellulosilyticum	0	0	0
Epulopiscium	0	0	0
Pyramidobacter	0	0	0
